# Supplementary material for: Gender and Social Inequalities in Awareness of Coronary Artery Disease in European Countries
Source: Int J Environ Res Public Health. 2022 Jan 26;19(3):1388. doi: 10.3390/ijerph19031388 (PMC8835179; doi:10.3390/ijerph19031388)
Supplement: Supplementary file 1 [file ijerph-19-01388-s001.zip]

Archive with 1 entries (1 files):
- ijerph-1513116-supplementary.pdf
